# Supplementary material for: The Six-Minute Walk Test in Community-Dwelling Older Adult Women: The Influence of Physical Activity Levels and Age-Related Factors
Source: Healthcare (Basel). 2025 Jul 4;13(13):1610. doi: 10.3390/healthcare13131610 (PMC12250147; doi:10.3390/healthcare13131610)
Supplement: Supplementary file 1 [file healthcare-13-01610-s001.zip]

Archive with 1 entries (1 files):
- healthcare-3698948-supplementary.pdf
